# Supplementary material for: Exploring the Potential of Sulfonamide-Dihydropyridine Hybrids as Multitargeted Ligands for Alzheimer’s Disease Treatment
Source: Int J Mol Sci. 2023 Jun 4;24(11):9742. doi: 10.3390/ijms24119742 (PMC10253445; doi:10.3390/ijms24119742)
Supplement: Supplementary file 1 [file ijms-24-09742-s001.zip]

Archive with 1 entries (1 files):
- ijms-2353690-supplementary.pdf
